# Supplementary material for: Identifying perianal fistula complications in pediatric patients with Crohn’s disease using administrative claims
Source: PLoS One. 2019 Aug 14;14(8):e0219893. doi: 10.1371/journal.pone.0219893 (PMC6693740; doi:10.1371/journal.pone.0219893)
Supplement: S5 Table — (XLS) [file pone.0219893.s005.xls]

## Sheet: Sheet1
ID	age_yr	f	race	DurEnroll	claimsIM	chartIM	claimsTNF	chartTNF	claimsABX	chartABX	claimsCT	claimsFluoro	claimsSeton	claimsExcise	claimsFistProc	claimsHemorProc	chartFist	Paris
1	22.7214	0	Black	4.50685		1	1	1		0	0	0	0	0	0	0	0	2
2	18.5352	1	White	0.334247	0	0	0	0	0	0	1	0	0	0	0	0	0	1
3	20.0602	0	White	6.00274	1	0	0	0	1	0	1	0	0	0	0	0	0	2
4	17.1855	0	White	8.92055		1	1	1		0	1	1	0	0	0	0	1	2
5	17.3689	0	White	7.75342	0	0	1	1	1	1	1	1	0	0	0	0	0	3
6	19.5346	0	White	8.92055	0	0	0	0	1	0	0	0	0	0	0	0	0	1
7	23.8741	1	Black	8.92055	1	1	1	1	1	1	1	0	0	0	0	0	1	1
8	27.3703	0	White	3.91781			0	0		0	0	0	0	0	0	0	0	2
9	18.2231	0	White	2.33425	1	1	0	0	1	1	0	0	0	0	0	0	0	4
10	14.59	0	White	5.75342	1	0	1	0	0	0	1	0	0	0	0	0	0	1
11	17.1417	1	White	8.08767	1	1	0	0	0	1	1	0	0	0	0	0	0	2
12	13.9521	1	Other/unknown	7.00548	0	0	0	0	0	0	0	0	0	0	0	0	0	1
13	14.1164	0	Black	8.92055	1	1	1	1	1	1	1	1	0	0	0	0	0	4
14	24.6653	0	White	7.08767	0	0	1	1	0	0	0	0	0	0	0	0	0	1
15	18.3984	1	White	2.83288	1	1	1	1	1	1	1	0	0	0	0	0	0	3
16	19.1321	1	White	3.91781		1	0	1		0	0	0	0	0	0	0	0	2
17	13.2238	0	White	8.50685	1	1	1	1	1	1	1	0	1	0	0	0	0	3
18	12.731	0	White	8.67671		1	0	0		0	0	0	0	0	0	0	0	2
19	18.4203	0	White	2.91781	0	0	0	0	0	0	0	0	0	0	0	0	0	2
20	15.1376	1	White	8.92055		1	1	0		0	1	1	0	0	0	0	1	1
21	16.9829	1	Black	8.92055		1	1	1		0	1	1	0	0	0	0	0	4
22	18.4969	0	White	2.08219		1	0	0		0	0	0	0	0	0	0	0	1
23	17.9795	1	White	8.33973	0	0	0	0	1	1	1	0	0	0	0	0	0	1
24	25.7741	0	Other/unknown	8.92055	1	1	0	0	1	0	1	0	0	0	0	0	0	1
25	14.3792	0	Black	8.92055		1	0	0		1	1	0	0	0	0	0	0	1
26	16.1013	0	White	4.8411	1	1	1	1	1	1	1	1	0	0	0	0	0	4
27	12.3313	0	White	7.33425		0	1	1		1	1	0	0	0	0	0	0	2
28	17.9247	0	Black	8.92055	0	0	0	0	1	0	0	0	0	0	0	0	0	1
29	18.0561	1	White	8.00548		0	0	0		0	0	0	0	0	0	0	0	1
30	10.757	1	White	0.252055		1	0	1		0	0	0	0	0	0	0	0	1
31	15.9507	1	White	4.42192		1	0	0		0	0	0	0	0	0	0	1	1
32	14.4038	1	White	7.5863		1	0	0		1	1	0	0	0	0	0	0	1
33	17.2841	0	Black	8.92055	0	0	1	0	1	1	0	0	1	0	0	0	1	4
34	15.0034	0	White	8.92055		0	1	1		0	1	0	0	0	0	0	0	1
35	13.8754	0	White	8.75342		1	1	0		1	1	0	0	0	0	0	0	1
36	13.7084	1	White	8.92055		1	1	1		0	0	0	0	0	0	0	0	1
37	17.6947	0	White	5.66575	0	1	1	1	0	0	0	0	0	0	0	0	0	1
38	17.7385	0	White	8.08767	1	1	1	1	1	1	0	0	0	0	0	0	0	1
39	15.7974	1	White	6.00274		0	1	1		1	0	0	0	0	0	0	0	1
40	16.8214	1	Black	7.1726	1	1	1	1	1	1	0	0	0	0	0	0	0	4
41	12.1889	0	White	8.92055	1	1	1	1	1	0	1	0	0	0	0	0	0	1
42	16.8487	1	Black	8.92055		1	1	1		1	1	0	0	0	0	0	0	1
43	18.1191	0	White	3.58356	1	1	0	0	0	0	1	0	0	0	0	0	0	1
44	20.052	1	White	1.25205		1	1	1		0	0	0	0	0	0	0	0	1
45	17.3388	0	White	8.92055	1	1	0	0	1	0	0	0	0	0	0	0	0	1
46	14.0315	1	White	7.75342	0	1	1	1	0	1	0	0	0	0	0	0	1	1
47	15.1567	1	White	7.75342		0	1	0		1	0	1	0	0	0	0	0	2
48	12.052	0	Black	4.16986		1	1	1		1	0	0	0	0	0	1	0	2
49	18.59	1	White	8.92055		1	1	1		0	1	0	1	0	1	0	1	4
50	12.6188	1	White	7.75342		1	1	1		1	0	0	0	0	0	0	1	4
51	16.2574	0	White	7.41918	1	1	1	1	1	1	1	0	0	0	0	0	0	1
52	16.9008	1	White	3.42192		1	1	1		0	0	0	0	0	0	0	1	1
53	19.0116	0	Black	7.00548		0	0	0		1	0	0	0	0	0	0	0	1
54	17.922	1	Black	8.92055	0	0	1	1	1	1	0	0	1	0	1	0	1	1
55	23.7125	1	White	1.83288		1	0	0		1	0	0	0	0	0	0	0	1
56	6.44216	1	White	8.92055	1	1	1	1	1	1	1	0	0	0	0	0	1	3
57	20.1451	0	White	8.92055		1	1	0		0	1	0	0	0	0	0	0	4
58	21.9357	1	Black	8.92055	0	0	0	0	1	0	0	0	0	0	0	0	0	1
59	11.7426	0	Black	6.92055	0	1	1	1	0	0	1	0	0	0	0	0	0	1
60	13.0212	1	Black	8.92055		1	0	0		1	1	0	0	0	0	0	0	1
61	12.7693	0	White	1.24658		1	0	0		0	0	0	0	0	0	0	0	1
62	14.3381	0	White	4.33151		1	1	1		0	0	0	0	0	0	0	0	4
63	10.6311	1	Other/unknown	8.92055	0	0	0	0	1	1	0	0	0	0	0	0	0	1
64	20.6489	1	Black	6.83836		1	0	0		0	0	0	0	0	0	0	0	2
65	14.7652	1	White	1.16164	0	1	0	0	0	0	0	0	0	0	0	0	0	4
66	23.0418	1	White	6.16986		0	0	0		0	1	0	0	0	0	0	0	1
67	7.88775	0	Black	8.92055		1	0	0		0	1	0	0	0	0	0	0	1
68	14.59	0	White	2.66575	0	0	1	1	0	0	0	0	0	0	0	0	0	1
69	21.6619	0	White	3.24932		0	1	1		0	1	0	0	0	0	0	0	2
70	6.5681	0	White	8.92055	1	1	1	1	1	1	1	0	0	0	0	0	1	1
71	10.2505	0	White	8.92055	0	0	1	0	0	0	0	0	0	0	0	0	0	2
72	14.8611	1	White	8.92055		1	0	0		1	1	0	0	0	0	0	0	3
73	14.6913	0	White	6.67397	0	0	0	0	1	1	0	0	0	0	0	0	0	1
74	11.3238	1	Black	8.92055		1	1	1		0	1	1	0	0	0	0	0	1
75	16.1697	1	White	5.66849	0	0	0	0	1	0	1	0	0	0	0	0	0	1
76	17.6153	1	White	3.83562		1	1	0		0	0	0	0	0	0	0	0	1
77	11.488	0	Black	8.1726	1	1	1	1	0	0	0	0	0	0	0	0	0	1
78	20.7775	1	White	8.92055		1	1	0		0	1	1	0	0	0	0	0	1
79	15.896	0	White	2	0	0	1	1	0	0	0	0	0	0	0	0	0	1
80	9.44832	1	Other/unknown	8.92055	1	1	1	1	1	1	1	0	0	0	0	0	0	1
81	16.0329	1	White	8.08219	1	1	1	1	1	1	1	0	0	0	0	0	0	2
82	17.9466	0	Black	8.50685	1	1	0	0	1	0	1	0	0	0	0	0	0	3
83	18.8802	1	White	7.08767	0	0	1	0	0	0	1	0	0	0	0	0	0	1
84	6.01232	0	White	5.75616		1	1	1		1	0	0	0	0	0	0	0	1
85	15.9233	0	White	5.00274		1	1	1		1	0	0	0	0	0	0	0	2
86	12.5695	0	White	6.33425	0	0	0	0	0	1	0	0	0	0	0	0	0	1
87	25.9904	1	White	7.67671		1	0	0		0	0	0	0	0	0	0	0	2
88	18.5982	0	White	4.24658	1	1	0	0	1	1	1	0	0	0	0	0	0	2
89	16.5339	1	White	4.25479	1	0	0	0	1	0	0	0	0	0	0	0	0	1
90	18.2752	0	Black	8.92055		1	1	1		1	1	0	0	0	0	0	0	2
91	8.53388	1	White	4.24658	1	1	1	1	1	1	0	0	0	0	0	0	1	2
92	17.6099	1	White	8.92055	0	0	0	0	1	1	1	0	0	0	0	0	1	1
93	9.92197	0	White	7.50137		1	0	0		0	0	0	0	0	0	0	0	4
94	15.0746	1	White	7.83836		1	1	1		0	0	0	0	0	0	0	0	1
95	17.3142	1	White	5.66575		1	1	1		0	0	0	0	0	0	0	0	1
96	13.6975	0	Black	6.00274		1	1	1		0	0	0	0	0	0	0	0	1
97	20.4764	0	White	0.747945	1	1	0	0	0	0	0	0	0	0	0	0	0	1
98	17.9055	0	Black	3.24932		1	0	0		0	1	0	0	0	0	0	0	1
99	17.3908	0	Black	3.50137		1	1	1		0	0	0	0	0	0	0	1	3
100	8.24914	0	White	1.33425	1	1	0	0	0	0	0	0	0	0	0	0	0	1
101	15.4853	1	White	2.33151		1	1	1		0	0	0	0	0	0	0	0	1
102	14.1547	1	Other/unknown	7.50137	1	0	0	0	1	0	0	0	0	0	0	0	0	1
103	19.4798	0	White	4.33699	1	1	1	1	1	1	0	0	0	0	0	0	1	1
104	12.5777	0	White	8.92055	1	0	1	0	1	1	1	1	0	0	0	0	0	1
105	10.3682	1	White	8.24932	1	1	1	1	1	1	1	0	0	0	0	0	0	1
106	6.0835	1	White	8.92055	0	0	0	0	1	0	0	0	0	0	0	0	0	1
107	14.2888	0	White	8.92055		1	0	0		1	0	0	0	0	0	0	0	4
108	13.4374	0	White	8.92055	1	0	1	1	1	1	1	0	0	0	0	0	0	1
109	17.1335	0	White	3.42192	1	1	0	0	0	0	0	0	0	0	0	0	0	1
110	16.3614	0	Other/unknown	5.58356	1	1	0	0	0	0	0	0	0	0	0	0	0	1
111	15.7536	0	White	5.5863		1	0	0		1	1	0	0	0	0	0	0	1
112	9.94387	0	White	8.92055	1	1	1	1	1	1	0	0	0	0	0	0	1	1
113	21.5852	0	White	8.66849		1	1	0		0	0	0	0	0	0	0	0	1
114	15.3812	1	Other/unknown	2.00274	0	1	1	1	0	0	0	0	0	0	0	0	0	1
115	18.8172	1	White	2.24932		1	1	1		0	0	0	0	0	0	0	0	1
116	12.7775	1	White	8.92055	1	1	1	1	1	1	1	0	0	0	0	0	1	4
117	6.17385	0	White	3.41644	1	1	0	1	0	1	0	0	0	0	0	0	1	2
118	11.5866	1	White	7.5863	0	1	0	0	0	0	0	0	0	0	0	0	0	1
119	18.3244	0	White	7.08767		1	1	1		0	1	0	0	0	0	0	0	1
120	18.8008	1	White	2.08493	1	1	0	0	0	0	0	0	0	0	0	0	0	1
121	16.8022	1	White	8.92055	1	1	1	1	1	1	1	0	0	0	0	0	0	2
122	13.3196	0	White	6.33699		1	0	0		0	1	0	0	0	0	0	0	1
123	11.9014	0	White	2.5863	1	1	0	0	0	0	1	0	0	0	0	0	0	2
124	13.1088	1	Black	7.1726	1	1	1	1	1	1	0	0	0	0	0	0	0	1
125	17.3251	1	White	3.75616	1	1	1	1	1	1	0	0	0	0	0	0	1	2
126	11.655	1	Other/unknown	5.25479	1	1	0	0	1	1	0	0	0	0	0	0	0	2
127	17.7194	0	Black	2.75068		1	1	1		0	0	0	0	0	0	0	0	1
128	19.7235	1	White	8.92055	1	1	0	0	1	0	1	0	0	0	0	0	0	1
129	18.5544	1	White	6.83836	1	1	1	1	1	0	0	0	0	0	0	0	0	1
130	12.9309	0	White	8.66849	0	0	0	0	1	1	0	0	0	0	0	0	1	2
131	25.6181	1	White	7.75342	0	0	0	0	0	0	0	0	0	0	0	0	0	1
132	18.5106	1	Other/unknown	4.42192	0	0	0	0	0	0	1	0	0	0	0	0	0	1
133	14.2368	1	White	8.92055	1	0	1	0	0	0	0	0	0	0	0	0	0	2
134	16.6982	1	White	5.66849	1	0	0	0	1	0	0	0	0	0	0	0	0	2
135	17.6674	1	Black	7.33425	1	0	1	1	0	1	0	0	0	0	0	0	0	2
136	11.2361	0	White	3.33151		0	1	1		0	0	0	0	0	0	0	0	1
137	14.4668	1	Other/unknown	8.92055	0	0	1	0	1	0	1	0	0	0	0	0	0	1
138	19.6797	0	Black	8.92055	1	0	1	0	1	1	1	0	0	0	0	0	0	2
139	14.9843	0	White	5.58904		1	1	1		1	0	0	0	0	0	0	1	1
140	15.9589	0	White	8.41918		1	0	0		0	1	0	1	0	1	0	1	1
141	12.8843	1	White	6.92329		1	1	1		0	1	0	0	0	0	0	0	1
142	15.1403	0	White	5.83562		1	0	0		0	0	0	0	0	0	0	0	1
143	12.9938	0	White	8.92055		0	1	1		0	0	0	0	0	0	0	0	1
144	18.0506	0	White	2.67123		1	0	0		0	1	0	0	0	0	0	0	1
145	13.9439	0	Other/unknown	4.75342	1	1	0	0	1	1	0	0	0	0	0	0	0	1
146	2.10541	1	White	8.92055	1	1	1	1	1	1	1	1	0	0	0	0	0	2
147	17.5743	0	White	6.25753	1	1	1	1	0	1	0	0	0	0	0	0	0	4
148	6.99521	1	Other/unknown	3.33151	1	0	1	0	0	0	0	0	0	0	0	0	0	1
149	9.06502	1	White	8.83836	1	0	0	0	1	0	0	0	0	0	0	0	0	2
150	18.423	0	White	2.75616		1	0	0		1	0	0	0	0	0	0	0	1
151	9.60438	1	White	7.83836	1	1	1	1	1	0	0	1	0	0	0	0	0	1
152	18.0479	0	Other/unknown	3.33973	1	0	0	0	0	0	0	0	0	0	0	0	0	1
153	11.321	1	White	6.33425	1	1	1	0	1	1	0	0	0	0	0	0	1	2
154	13.2868	1	Black	7.24932		1	0	0		0	0	0	0	0	0	0	0	1
155	22.3929	0	Other/unknown	6.00274	0	1	1	0	0	1	1	0	1	0	0	0	0	1
156	13.3854	1	White	6.66849		1	1	1		1	0	0	0	0	0	0	0	1
157	14.0507	1	White	7.00548	1	1	1	1	1	1	0	0	0	0	0	0	1	2
158	17.8426	1	Other/unknown	8.33425	1	1	1	1	1	0	1	0	0	0	0	0	0	1
159	19.3949	0	White	1.25479	1	1	1	1	1	0	1	0	0	0	0	0	0	2
160	13.0513	1	White	3.58356	0	1	1	1	0	0	0	0	0	0	0	0	0	1
161	14.8966	1	White	8.92055		1	1	1		1	0	0	0	0	0	0	1	1
162	11.5127	1	White	8.92055	1	1	0	0	1	1	1	0	0	0	0	0	0	1
163	20.334	1	White	0		0	0	0		0	1	0	0	0	0	0	0	1
164	20.4079	0	White	6.25205		1	0	0		1	1	0	0	0	0	0	0	1
165	14.6311	0	Other/unknown	3.08767	1	1	0	0	0	0	1	0	0	0	0	0	0	1
166	16.0931	0	White	5.50411	0	0	0	0	1	1	1	0	0	0	0	0	0	2
167	17.3279	1	Other/unknown	8.92055	1	0	1	0	1	0	1	0	0	0	0	0	0	1
168	11.2444	0	White	8.92055	0	0	0	0	1	1	1	0	0	0	0	0	0	1
169	17.7358	1	White	5.91781	1	1	1	0	1	0	0	0	0	0	0	0	0	1
170	21.2375	1	White	8.92055		1	0	0		0	1	1	0	0	0	0	0	2
171	19.2964	1	Other/unknown	3.67397	1	0	0	0	1		1	0	0	0	0	0	0	1
172	11.7344	0	White	6.75342	0	0	1	1	0	1	0	0	0	0	0	0	1	2
173	18.3354	0	White	4.00274	1	1	0	0	0		1	0	0	0	0	0	0	2
174	16.5311	1	White	4.91781	1	1	1	1	1	1	1	0	0	0	0	0	0	1
175	19.4743	1	Black	5.58356		1	0	0		0	0	0	0	0	0	0	0	4
176	12.0849	0	White	8.33425		0	1	0		0	1	0	0	0	0	0	0	1
177	19.0719	0	Other/unknown	4.08493			0	0			0	0	0	0	0	0	0	1
178	12.2902	0	Black	7.00548	1	1	1	1	1	1	1	1	0	0	0	0	1	4
179	12.7967	0	White	3.24932		1	1	1		0	1	0	0	0	0	0	0	3
180	18.5024	0	White	8.92055	1	0	1	1	0	1	0	0	0	0	0	0	0	2
181	11.1348	1	White	8.92055	1	0	1	1	1	1	1	1	0	0	0	0	0	1
182	12.1588	0	Black	8.92055	0	0	1	1	1	1	1	0	0	0	0	0	1	2
183	14.1328	1	Other/unknown	7.92055	0	0	0	0	0	0	1	0	0	0	0	0	0	1
184	14.0397	1	Black	5.91781		1	1	1		0	1	0	0	0	0	0	0	2
185	6.49966	0	White	8.33425	1	0	1	1	1	1	0	1	0	0	0	0	0	1
186	14.6667	1	Black	8.08767	0	0	1	1	1	1	0	0	0	0	0	0	1	1
187	5.22108	0	Other/unknown	5.49863		1	1	1		0	0	0	0	0	0	0	0	1
188	12.9008	0	White	8.92055	1	1	1	1	1	1	1	0	0	0	0	0	0	1
189	9.22656	0	White	5.33151	1	1	1	1	1	0	0	0	0	0	0	0	0	1
190	9.99589	0	Black	0.49589		1	0	0		0	1	0	0	0	0	0	0	2
191	13.87	1	White	5.75068		1	1	1		0	0	0	0	0	0	0	0	1
192	17.6153	1	Other/unknown	4.67397	0	0	0	0	1	1	1	0	0	0	0	0	0	1
193	16.4079	0	Black	8.92055		0	0	0		0	1	0	0	0	0	0	0	1
194	16.115	0	White	3.91781	1	1	0	0	0	0	0	0	0	0	0	0	0	1
195	17.8289	0	White	3.25479	1	0	1	1	0	0	0	0	0	0	0	0	0	1
196	11.5209	1	Black	8.92055	1	1	1	1	1	1	0	0	0	1	0	0	1	4
197	13.64	1	White	8.92055		1	0	0		1	0	0	0	0	0	0	0	1
198	19.5565	0	White	6.08493	1	0	0	0	0	0	1	0	0	0	0	0	0	1
199	12.6215	1	White	8.92055		1	0	0		0	1	0	0	0	0	0	0	2
200	15.5702	1	White	4.91781	1	1	1	1	0	0	0	0	0	0	0	0	0	1
201	22.078	0	Other/unknown	4.66575	1	0	1	0	0		1	0	0	0	0	0	0	1
202	17.3607	0	Other/unknown	5.49863	1	1	1	1	1	0	0	0	0	0	0	0	0	1
203	16.0903	0	Other/unknown	4.58904	1	0	1	1	0	0	1	0	0	0	0	0	0	1
204	11.8193	1	Other/unknown	5.00274	1	1	0	0	1	1	1	0	0	0	0	0	0	1
205	20.6461	1	Other/unknown	4.49863	1	0	0	0	1	0	1	0	0	0	0	0	0	1
206	15.8631	0	White	8.92055	1	1	1	1	1	1	1	0	0	0	1	0	1	2
207	18.2505	1	White	3.41644	0	1	1	1	0	1	0	0	0	0	0	0	0	4
208	19.9179	1	Black	6.33425	0	1	0	0	1		1	0	0	0	0	0	0	2
209	15.9452	1	Black	8.92055	1	1	1	1	1	0	1	0	0	0	0	0	0	4
210	16.4408	1	Other/unknown	6.24932	1	1	1	1	1	1	1	0	0	0	0	0	0	2
211	15.6742	0	White	2.66575		1	1	1		0	0	0	0	0	0	0	0	1
212	6.70226	1	Black	8.92055	0	0	1	1	1	1	0	0	0	0	0	0	1	1
213	19.1157	0	White	8.92055		1	0	0		0	1	0	1	0	1	0	1	4
214	19.3101	0	White	8.92055		1	0	0		1	1	0	0	0	0	0	0	1
215	15.718	1	Black	1.33151	0	1	0	0	0	0	0	0	0	0	0	0	0	1
216	16.2053	0	White	7.5863		0	1	1		1	0	0	0	0	0	0	0	1
217	18.6639	1	White	8.92055	0	0	0	0	1	0	1	0	0	0	0	0	0	2
218	22.4695	1	Black	4.41644		1	1	1		0	0	0	0	0	0	0	1	3
219	21.1663	1	Other/unknown	7.75342	0	0	0	0	1	0	0	0	0	0	0	0	0	1
220	16.1834	1	White	8.92055		0	0	0		1	1	0	0	0	0	0	0	1
221	16.5749	1	White	7.00548	1	1	1	1	1	1	1	0	0	1	0	1	1	4
222	17.2813	0	Other/unknown	4.1726	1	1	1	1	1	1	1	1	0	0	0	0	0	4
223	11.1485	0	White	8.92055		1	0	0		0	0	0	0	0	0	0	0	1
224	19.8166	1	White	5.75068		1	1	1		0	1	0	0	0	0	0	0	2
225	15.3128	1	White	4.33151		1	1	1		0	0	0	0	0	0	0	0	3
226	11.8138	0	White	8.92055	1	0	1	0	0	0	0	0	0	0	0	0	0	1
227	11.9863	0	Black	8.92055	1	1	1	1	1	1	1	1	0	0	0	0	0	4
228	12.8761	0	Other/unknown	7.66849	0	0	1	1	0	0	0	0	0	0	0	0	1	3
229	13.588	1	White	7.83836	1	1	1	1	1	1	1	0	0	1	0	0	1	2
230	11.6496	1	White	7.5863	0	1	1	1	0	1	0	0	0	0	0	0	0	2
231	9.74949	0	Other/unknown	8.33425	0	0	0	0	1	1	0	1	0	0	0	0	0	2
232	18.8419	0	White	8.92055	1	1	1	1	0	0	1	1	0	0	0	0	0	1
233	9.63723	1	Black	8.92055	0	0	1	1	0	0	0	0	0	0	0	0	0	1
234	14.8638	0	White	8.92055	1	1	1	1	1	1	0	0	0	0	0	0	1	4
235	13.5414	0	White	6.83562	1	1	1	1	1	1	1	0	1	0	0	0	1	4
236	19.4579	0	Other/unknown	0.580822		1	0	0		0	0	0	0	0	0	0	0	1
237	19.937	1	White	8.92055	1	0	1	0	1	1	1	1	0	0	0	0	0	3
238	17.0021	0	White	4.66575		1	0	0		0	1	1	0	0	0	0	0	1
239	20.1725	1	White	2.25479	1	1	0	0	0	0	0	0	0	0	0	0	0	1
240	18.0342	0	Other/unknown	3.75068	0	0	0	0	0	0	1	0	0	0	0	0	0	1
241	16.8077	0	White	8.92055		1	1	1		1	0	0	1	0	1	0	0	3
242	20.512	1	White	4.91781	1	0	1	1	1	1	1	0	0	0	0	0	1	2
243	19.4935	0	White	1.83562	1	1	0	0	1	0	0	0	0	0	0	0	0	4
244	12.0438	0	White	2.91781		1	1	1		0	0	0	0	0	0	0	0	1
245	16.7775	1	White	3.08493		1	1	1		0	0	0	0	0	0	0	1	2
246	10.9733	0	Other/unknown	2.49863	0	0	0	0	0	0	0	0	0	0	0	0	0	1
247	14.5489	0	White	8.92055		1	1	1		1	1	0	1	0	1	0	1	1
248	13.7604	1	Other/unknown		1	1	1	0	1	0	1	0	0	0	0	0	0	1
249	16.5421	0	White	8.92055	1	1	0	0	1	1	1	0	0	0	0	0	0	1
250	12.5175	1	White	8.92055	1	1	1	1	1	1	0	0	0	0	0	0	1	1
251	14.2834	1	White	4.91781	1	1	0	0	0	0	0	0	0	0	0	0	0	2
252	14.9952	0	White	6.75342	1	1	1	1	1	1	1	0	0	0	0	0	0	1
253	14.3107	1	Other/unknown	7.5863	1	0	1	0	0	0	0	0	0	0	0	0	0	1
254	17.1663	0	Other/unknown	8.92055	0	0	1	1	0	0	0	0	0	0	0	0	0	1
255	9.96578	1	White	2.83562	0	1	1	1	0	1	1	0	0	0	0	0	0	2
256	19.5318	0	White	1.91781		0	0	0		0	0	0	0	0	0	0	0	1
257	8.51472	0	White	1.74795		1	0	0		1	0	0	0	0	0	0	0	1
258	19.2799	1	White	5.08767	0	0	1	1	0	0	0	0	0	0	0	0	0	2
259	20.8597	1	Black	7.50685	0	1	0	1	0		0	0	0	0	0	0	0	1
260	15.332	0	White	2.33151	0	0	1	1	0	1	0	0	0	0	0	0	1	1
261	12.8953	0	White	8.92055		1	0	0		0	0	0	0	0	0	0	0	1
262	10.4914	0	White	3.75068	1	1	0	0	0	0	0	0	0	0	0	0	0	1
263	13.3415	0	Black	8.92055		1	1	1		1	0	0	0	0	0	0	1	1
264	17.473	1	White	3.00274		0	0	0		1	1	0	0	0	0	0	0	1
265	21.5359	1	White	3.58356	1	1	0	0	1	1	0	0	0	0	0	0	0	1
266	12.7912	0	Other/unknown	8.92055		1	0	0		0	0	0	0	0	0	0	0	1
267	15.4305	1	Black	8.92055		0	1	1		1	0	0	0	0	0	0	1	3
268	16.5886	1	White	3.08493		0	0	0		0	0	0	0	0	0	0	0	1
269	16.6762	0	White	1.91507	0	0	1	1	1	1	1	0	0	0	0	0	1	2
270	13.3662	0	White	5.58356		0	0	1		0	0	0	0	0	0	0	0	1
271	16.4271	0	White	3.16986		0	1	1		1	0	0	0	0	0	0	0	4
272	15.3347	0	White	8.92055		1	0	0		0	0	0	0	0	0	0	0	1
273	4.43258	1	White	5.16986	0	0	1	1	0	0	0	0	0	0	0	0	0	1
274	20.345	1	Other/unknown	7.50685	0	0	1	1	1	1	1	0	0	0	0	0	1	1
